# Supplementary material for: Recombinant Production, NMR Solution Structure, and Membrane Interaction of the Phα1β Toxin, a TRPA1 Modulator from the Brazilian Armed Spider Phoneutria nigriventer
Source: Toxins (Basel). 2023 Jun 3;15(6):378. doi: 10.3390/toxins15060378 (PMC10305275; doi:10.3390/toxins15060378)
Supplement: Supplementary file 1 [file toxins-15-00378-s001.zip]

Archive with 1 entries (1 files):
- toxins-2334228-supplementary.pdf
